# Supplementary material for: Meta-analyses of QTL for grain yield and anthesis silking interval in 18 maize populations evaluated under water-stressed and well-watered environments
Source: BMC Genomics. 2013 May 10;14:313. doi: 10.1186/1471-2164-14-313 (PMC3751468; doi:10.1186/1471-2164-14-313)
Supplement: Additional file 3 — Additional information to the meta QTL described in Table 4. [file 1471-2164-14-313-S3.xlsx]

## Sheet: Sheet1
Additional file 3: Additional information to the meta QTL described in Table 4.
	In column E, QTL under water stress have the suffix WS. For details of initial QTL, refer to Additional file 1.
Chromosome	Meta QTL name	Predicted meta QTL position (cM)	Flanking SNP markers	Name of initial QTL*	List of the populations were the meta QTL was uncovered**
1	MQTL1.1	4.25	ZM00148343, ZM00151190	GY1, ASI1, ASI2	1028, 1116, 1008
1	MQTL1.2	20.51	ZM00145519, ZM00148751	GY2, GY3, ASI3-WS	1020, 1024, 1122
1	MQTL1.3	42.22	ZM00149853, ZM00147373	GY4, GY5, GY6, GY7, GY8	1018, 1021, 1117, 1016, 1121
1	MQTL1.4	53.86	ZM00150512, ZM00150755	GY9, GY10, GY11	1015, 1017, 1020
1	MQTL1.5	63.99	ZM00151636, ZM00148516	ASI4	1122
1	MQTL1.6	78.53	ZM00150654, ZM00146477	GY12, ASI5	1021, 1023
1	MQTL1.7	100.81	ZM00149271, ZM00146995	GY13, ASI6, ASI7, ASI8-WS	1019, 1028, 1020, 1028
1	MQTL1.8	128	ZM00149940, ZM00150566	ASI9	1020
1	MQTL1.9	180.8	ZM00148887, ZM00150677	GY14-WS, ASI10	1021
2	MQTL2.1	12.41	ZM00145296, ZM00145405	GY15, GY16, GY17, ASI11, ASI12, ASI13	1021, 1116, 1015, 1116, 1019, 1122
2	MQTL2.2	30.19	ZM00145538, ZM00150017	GY18, GY19-WS, GY20-WS, ASI14, ASI15	1020, 1116, 1008, 1028, 1122
2	MQTL2.3	42.23	ZM00148112, ZM00150949	GY21, GY22	1018, 1024
2	MQTL2.4	56.17	ZM00150756, ZM00149238	GY23, GY24, ASI16-WS	1015, 1017, 1122
2	MQTL2.5	65.7	ZM00148915, ZM00145709	GY25, ASI17, ASI18-WS, ASI19-WS	1017, 1023, 1023, 1028
2	MQTL2.6	116.74	ZM00146228, ZM00149101	GY26-WS, GY27, ASI20-WS	1021, 1017, 1028
2	MQTL2.7	135.35	ZM00150005, ZM00151322	GY28, GY29, ASI21-WS, ASI22	1008, 1019, 1008
3	MQTL3.1	2.01	ZM00147604, ZM00151254	GY30, GY31	1019, 1116
3	MQTL3.2	20.65	ZM00150152, ZM00149715	GY32-WS, ASI23-WS	1008, 1021
3	MQTL3.3	42.7	ZM148713, ZM00145446	GY33, GY34, ASI24-WS, ASI25-WS, ASI26-WS	1115, 1021, 1021, 1122, 1028
3	MQTL3.4	54.5	ZM147110, ZM00146291	GY35, ASI27	1021, 1023
3	MQTL3.5	74.6	ZM00148527, ZM00150116	GY36, GY37	1019, 1120
3	MQTL3.6	93.47	ZM00147414, ZM00145699	ASI28, ASI29, ASI30	1008, 1024, 1028
3	MQTL3.7	108	ZM00149450, ZM00146695	ASI31	1020
3	MQTL3.8	120	ZM00150475, ZM00148080	GY38	1115
4	MQTL4.1	9.45	ZM00150974, ZM00146039	GY39-WS, GY40, ASI33	1116, 1121, 1015
4	MQTL4.2	30.82	ZM00150946, ZM00146948	GY41, ASI34-WS, ASI35	1117, 1122, 1116
4	MQTL4.3	39.99	ZM00147702, ZM00148151	GY42	1121
4	MQTL4.4	53.38	ZM00147868, ZM00145692	GY43, ASI36	1028
4	MQTL4.5	98	ZM00146326, ZM00149165	ASI37-WS	1120
4	MQTL4.6	118.16	ZM00149266, ZM00149858	GY44, ASI38-WS	1018, 1020
5	MQTL5.1	4.23	ZM00146756, ZM00150156	GY45-WS, GY46, ASI40	1028, 1121, 1028
5	MQTL5.2	28.93	ZM00151283, ZM00147830	GY47, GY48, GY49, GY50	1019, 1118, 1120, 1116
5	MQTL5.3	42	ZM00150966, ZM00151620	GY51	1121
5	MQTL5.4	52	ZM00149419, ZM00146793	GY52, GY53	1015, 1017
5	MQTL5.5	60.03	ZM00145549, M00147438	GY54	1021
5	MQTL5.6	76.42	ZM00146577, ZM00149116	GY55, GY56, ASI41	1016, 1008, 1023
5	MQTL5.7	116.35	ZM00149020, ZM00149909	GY57-WS, GY58, ASI42	1021, 1015, 1019
5	MQTL5.8	128.58	ZM00147844, ZM00145728	GY59, GY60-WS, GY61, ASI43-WS, ASI44	1016, 1018, 1008, 1016, 1016
6	MQTL6.1	0.4	ZM00147749, ZM00147115	GY62-WS, GY63, ASI45, ASI53	1116, 1019, 1120, 1015
6	MQTL6.2	16	ZM00146808, ZM00149117	ASI46	1122
6	MQTL6.3	45.77	ZM00146971, ZM00145340	GY64, GY65, ASI47	1028, 1121, 1122
6	MQTL6.4	58.02	ZM00148356, ZM00146763	GY66	1016
6	MQTL6.5	80.56	ZM00149977, ZM00149656	GY67, GY68, ASI48, ASI52	1021, 1024, 1120, 1024
6	MQTL6.6	94.24	ZM00147588, ZM00149226	GY69, GY70-WS, ASI49-WS, ASI50	1023, 1021, 1023, 1023
6	MQTL6.7	116	ZM00150103, ZM00151059	ASI51-WS	1021
7	MQTL7.1	11.6	ZM00150775, ZM00151090	GY71, ASI54	1015, 1023
7	MQTL7.2	33.85	ZM00149691, ZM00149150	GY72, GY73-WS, ASI55, ASI56	1021, 1021, 1024, 1028
7	MQTL7.3	45.6	ZM00145887, ZM00146139	GY74-WS, ASI57, ASI58-WS	1008, 1017, 1008
7	MQTL7.4	51.47	ZM00146956, ZM00147057	GY75, ASI59	1008, 1118
7	MQTL7.5	63.44	ZM00150206, ZM00145567	GY76, GY77-WS, GY78, ASI60-WS	1120, 1021, 1016, 1017
7	MQTL7.6	86.39	ZM00149673, ZM00147524	GY79-WS, ASI61-WS	1020
7	MQTL7.7	102	ZM00148462, ZM00149307	ASI62-WS	1120
8	MQTL8.1	14	ZM00146129, ZM00150104	ASI63-WS	1117
8	MQTL8.2	28.15	ZM00150104, ZM00148860	GY80-WS, GY81	1021, 1121
8	MQTL8.3	45.82	ZM00150790, ZM00151627	GY82, ASI64-WS, ASI65, ASI66-WS, ASI67-WS	1028, 1023, 1020, 1020, 1117
8	MQTL8.4	56.61	ZM00150580, ZM00151578	GY83, GY84-WS, ASI68-WS	1015, 1020, 1121
8	MQTL8.5	67.96	ZM00149211, ZM00146658	GY85, GY86	1024, 1028
8	MQTL8.6	90.45	ZM00149217, ZM00148548	GY87, ASI70	1018, 1120
8	MQTL8.7	109.16	ZM00149660, ZM00151209	GY88, GY89, ASI69-WS	1115, 1018, 1020
9	MQTL9.1	4.89	ZM00149999, ZM00146978	GY90, ASI71, ASI72-WS	1024, 1024, 1117
9	MQTL9.2	28.62	ZM00146298, ZM00150248	GY91, GY92-WS, ASI73, ASI74, ASI75-WS, ASI76	1017, 1021, 1015, 1116, 1121, 1024
9	MQTL9.3	48.89	ZM00148964, ZM00148685	GY93, ASI77	1021, 1028
9	MQTL9.4	64.92	ZM00146780, ZM00150635	GY94, ASI78, ASI79-WS	1017, 1023, 1028
9	MQTL9.5	85.58	ZM00147493, ZM00148121	GY95, GY96, GY97, ASI80-WS	1020, 1015, 1008, 1020
10	MQTL10.1	0	ZM00148049, ZM00146762	GY99	1122
10	MQTL10.2	12	ZM00145843, ZM00148757	GY100, ASI81-WS, ASI82	1116, 1028, 1116
10	MQTL10.3	24.67	ZM00147067, ZM00151456	GY101, GY102, ASI83	1116, 1020, 1116
10	MQTL10.4	46	ZM00147924, ZM00148057	ASI84-WS	1120
	* Details on each QTL is given in Additional file 1.
	** See Table 3 for more information on the populations.
